# Supplementary material for: Peptidomimetic Modified Heptamethine Cyanine Dyes for Enhanced Bioimaging Targetability: A Molecular Interaction Study on Bovine Serum Albumin and Human Parvalbumin
Source: J Med Chem. 2026 Mar 20;69(7):7995–8019. doi: 10.1021/acs.jmedchem.5c03388 (PMC13071880; doi:10.1021/acs.jmedchem.5c03388)
Supplement: Supplementary file 14 [file jm5c03388_si_014.csv]

Compound Code	SMILES formula
TEA1	CC(C1=C(C=CC=C2)C2=CC=C1N/3CCCCCC(N(CC)CC)=O)(C)C3=C/C=C4CCCC(/C=C/C(C(C)(C5=C6C=CC=CC6=CC=C75)C)=[N+]7CCCCCC(N(CC)CC)=O)=C\4Cl.[Br-]
TEA2	ClC1=C(/C=C/C2=[N+](CCCCCC(NCCC3=CC=C(O)C=C3)=O)C4=CC=C5C(C=CC=C5)=C4C2(C)C)CCC/C1=C\C=C(N6CCCCCC(NCCC7=CC=C(O)C=C7)=O)/C(C)(C8=C9C=CC=CC9=CC=C68)C.[Br-]
TEA3	ClC1=C(/C=C/C2=[N+](CCCCCC(NCCC3=CNC4=C3C=CC=C4)=O)C5=CC=C6C(C=CC=C6)=C5C2(C)C)CCC/C1=C\C=C(N7CCCCCC(NCCC8=CNC9=C8C=CC=C9)=O)/C(C)(C%10=C%11C=CC=CC%11=CC=C7%10)C.[Br-]
TEA4	ClC1=C(/C=C/C2=[N+](CCC(N(CC)CC)=O)C3=CC=C4C(C=CC=C4)=C3C2(C)C)CCC/C1=C\C=C(N5CCC(N(CC)CC)=O)/C(C)(C6=C7C=CC=CC7=CC=C56)C.[Br-]
TEA5	ClC1=C(/C=C/C2=[N+](CCC(NCCC3=CC=C(O)C=C3)=O)C4=CC=C5C(C=CC=C5)=C4C2(C)C)CCC/C1=C\C=C(N6CCC(NCCC7=CC=C(O)C=C7)=O)/C(C)(C8=C9C=CC=CC9=CC=C68)C.[Br-]
TEA6	ClC1=C(/C=C/C2=[N+](CCC(NCCC3=CNC4=C3C=CC=C4)=O)C5=CC=C6C(C=CC=C6)=C5C2(C)C)CCC/C1=C\C=C(N7CCC(NCCC8=CNC9=C8C=CC=C9)=O)/C(C)(C%10=C%11C=CC=CC%11=CC=C7%10)C.[Br-]
